# Supplementary material for: Fabrication of Antibacterial and Ultraviolet Protective Wool Fabric Using Multi-Walled Carbon Nanotubes Functionalized with Guanidinylated Hyperbranched Polyethyleneimine Derivative
Source: Materials (Basel). 2025 Apr 28;18(9):1993. doi: 10.3390/ma18091993 (PMC12072795; doi:10.3390/ma18091993)
Supplement: Supplementary file 1 [file materials-18-01993-s001.zip]

Archive with 1 entries (1 files):
- materials-3564335-supplementary.pdf
